# Supplementary material for: Reduction of Cofed Carbon Dioxide Modifies the Local Coordination Environment of Zeolite-Supported, Atomically Dispersed Chromium to Promote Ethane Dehydrogenation
Source: J Am Chem Soc. 2024 Mar 29;146(14):10060–72. doi: 10.1021/jacs.4c00995 (PMC11009955; doi:10.1021/jacs.4c00995)
Supplement: Supplementary file 1 — ja4c00995_si_001.zip [file ja4c00995_si_001.zip › SI_demo_script.ipynb]

# %% [code]
pip install ase

# %% [code]
import os, sys
from ase.io import read, write
from ase.db import connect
import pickle
from ase.visualize import view
import numpy as np
import matplotlib.pyplot as plt
import copy
from ase import Atoms

# %% [code]
wd = os.getcwd()
db_path = wd+'/SI_CrOO6+_database.db'
if os.path.exists(db_path):
    db = connect(db_path)
else:
    print('Database does not exist!')

for row in db.select():
    if row.r_rank == 1:
        atoms = row.toatoms()
        plt.figure()
        plt.plot(row.data['expt_spec_r_mag']['x'], row.data['expt_spec_r_mag']['y'], label='exp r-mag', color='k', lw=2)
        plt.plot(row.data['modeled_spec_r_mag']['x'], row.data['modeled_spec_r_mag']['y'], label='model r-mag', color='k', ls='--')
        plt.plot(row.data['expt_spec_r_im']['x'], row.data['expt_spec_r_im']['y'], label='exp r-im', color='b', lw=2)
        plt.plot(row.data['modeled_spec_r_im']['x'], row.data['modeled_spec_r_im']['y'], label='model r-im', color='b', ls='--')
        plt.title(f'{row.T_site}    r-factor: {row.r_factor}', fontweight='bold')
        plt.legend()
        plt.xlim([0, 5])
plt.show()
