# Supplementary material for: Reduction of Cofed Carbon Dioxide Modifies the Local Coordination Environment of Zeolite-Supported, Atomically Dispersed Chromium to Promote Ethane Dehydrogenation
Source: J Am Chem Soc. 2024 Mar 29;146(14):10060–72. doi: 10.1021/jacs.4c00995 (PMC11009955; doi:10.1021/jacs.4c00995)
Supplement: Supplementary file 2 — ja4c00995_si_002.zip [file ja4c00995_si_002.zip]

Archive with 1 entries (1 files):
- SI_CrOO6+_database.db
